# Supplementary material for: Identification of Candidate Genes and eQTLs Related to Porcine Reproductive Function
Source: Animals (Basel). 2025 Apr 3;15(7):1038. doi: 10.3390/ani15071038 (PMC11987867; doi:10.3390/ani15071038)
Supplement: Supplementary file 1 [file animals-15-01038-s001.zip]

Archive with 1 entries (1 files):
- animals-3479063-supplementary.xlsx
