# Supplementary material for: Identification of Candidate Genes and eQTLs Related to Porcine Reproductive Function
Source: Animals (Basel). 2025 Apr 3;15(7):1038. doi: 10.3390/ani15071038 (PMC11987867; doi:10.3390/ani15071038)
Supplement: Supplementary file 1 [file animals-15-01038-s001.zip › animals-3479063-supplementary.xlsx]

## Sheet: Endometrium
	BioProject	Run	Tissue	Breed	Uniquely mapped reads	Uniquely mapping rate
1	PRJNA393735	SRR5813849	Endometrium	Meishan	46319050	0.8876
2	PRJNA393735	SRR5815992	Endometrium	Meishan	46593640	0.9078
3	PRJNA393735	SRR5815994	Endometrium	Meishan	50381573	0.9042
4	PRJNA393735	SRR5816153	Endometrium	Meishan	48085019	0.8849
5	PRJNA393735	SRR5816155	Endometrium	Meishan	46824499	0.8889
6	PRJNA393735	SRR5816157	Endometrium	Meishan	45861128	0.8977
7	PRJNA393735	SRR5816234	Endometrium	Meishan	47486561	0.9109
8	PRJNA393735	SRR5816236	Endometrium	Meishan	46509025	0.9052
9	PRJNA393735	SRR5816238	Endometrium	Meishan	42731708	0.9019
10	PRJNA507129	SRR8247552	Endometrium	Erhualian	31889218	0.9528
11	PRJNA507129	SRR8247553	Endometrium	Erhualian	38134426	0.9498
12	PRJNA507129	SRR8247554	Endometrium	Erhualian	33408560	0.947
13	PRJNA507129	SRR8247555	Endometrium	Erhualian	35963021	0.9517
14	PRJNA507129	SRR8247556	Endometrium	Erhualian	30891477	0.9549
15	PRJNA507129	SRR8247557	Endometrium	Erhualian	30175425	0.9537
16	PRJNA798193	SRR17651363	Endometrium	Tongcheng	24328377	0.9248
17	PRJNA798193	SRR17651364	Endometrium	Tongcheng	30442604	0.9272
18	PRJNA798193	SRR17651365	Endometrium	Tongcheng	24273595	0.9228
19	PRJNA593965	SRR10598550	Endometrium	Yorkshire	40821017	0.8874
20	PRJNA593965	SRR10598551	Endometrium	Yorkshire	41137326	0.8575
21	PRJNA393735	SRR5816149	Endometrium	Yorkshire	31821453	0.7546
22	PRJNA393735	SRR5816240	Endometrium	Yorkshire	32513448	0.7668
23	PRJNA393735	SRR5816242	Endometrium	Yorkshire	35735538	0.7484
24	PRJNA393735	SRR5816244	Endometrium	Yorkshire	36606107	0.7735
25	PRJNA393735	SRR5816246	Endometrium	Yorkshire	39671110	0.7978
26	PRJNA393735	SRR5816259	Endometrium	Yorkshire	34474486	0.7541
27	PRJNA393735	SRR5816360	Endometrium	Yorkshire	32347062	0.7523
28	PRJNA393735	SRR5816362	Endometrium	Yorkshire	32707423	0.7696
29	PRJNA393735	SRR5816368	Endometrium	Yorkshire	37477242	0.7736
30	PRJNA431357	SRR6505916	Endometrium	German Landrace×Piétrain	12770695	0.7046
31	PRJNA431357	SRR6505918	Endometrium	German Landrace×Piétrain	18010628	0.706
32	PRJNA431357	SRR6505924	Endometrium	German Landrace×Piétrain	13676324	0.727
33	PRJNA431357	SRR6505926	Endometrium	German Landrace×Piétrain	12614150	0.7379
34	PRJNA431357	SRR6505930	Endometrium	German Landrace×Piétrain	13460097	0.7077
35	PRJNA431357	SRR6505932	Endometrium	German Landrace×Piétrain	17033692	0.7489
36	PRJNA302688	SRR2946530	Endometrium	Duroc	37182361	0.8518
37	PRJNA302688	SRR2946532	Endometrium	Duroc	34235818	0.7459
38	PRJNA302688	SRR2946533	Endometrium	Duroc	33084077	0.7319
39	PRJNA302688	SRR2946535	Endometrium	Duroc	37392919	0.8524
40	PRJNA302688	SRR2946536	Endometrium	Duroc	36324161	0.8393
41	PRJNA297678	SRR2550374	Endometrium	Yorkshire	17997277	0.9401
42	PRJNA297678	SRR2550375	Endometrium	Yorkshire	15921029	0.8
43	PRJNA297678	SRR2550376	Endometrium	Yorkshire	21660162	0.9177
44	PRJNA290579	SRR2123933	Endometrium	Landrace x Yorkshire	23769745	0.9427
45	PRJNA290579	SRR2123934	Endometrium	Landrace x Yorkshire	29028438	0.9454
46	PRJNA290579	SRR2123935	Endometrium	Landrace x Yorkshire	18676839	0.9348
47	PRJNA290579	SRR2123936	Endometrium	Landrace x Yorkshire	27934013	0.918
48	PRJNA290579	SRR2123937	Endometrium	Landrace x Yorkshire	35265394	0.9404
49	PRJNA290579	SRR2123938	Endometrium	Landrace x Yorkshire	23669276	0.9297
50	PRJNA290579	SRR2123939	Endometrium	Landrace x Yorkshire	21737399	0.9287
51	PRJNA290579	SRR2123940	Endometrium	Landrace x Yorkshire	26703399	0.9223
52	PRJNA290579	SRR2123941	Endometrium	Landrace x Yorkshire	16061454	0.9032
53	PRJNA290579	SRR2123942	Endometrium	Landrace x Yorkshire	28952422	0.913
54	PRJNA290579	SRR2123943	Endometrium	Landrace x Yorkshire	18777859	0.933
55	PRJNA290579	SRR2123944	Endometrium	Landrace x Yorkshire	24658271	0.9347
56	PRJNA474619	SRR7267796	Endometrium	Landrace x Large White	27511573	0.9543
57	PRJNA474619	SRR7267797	Endometrium	Landrace x Large White	28752681	0.9518
58	PRJNA474619	SRR7267798	Endometrium	Landrace x Large White	33892335	0.9446
59	PRJNA474619	SRR7267799	Endometrium	Landrace x Large White	33207812	0.9466
60	PRJNA474619	SRR7267801	Endometrium	Landrace x Large White	29939095	0.9476
61	PRJNA451428	SRR7056590	Endometrium	Landrace×Yorkshire×Duroc	20317156	0.9345
62	PRJNA451428	SRR7056591	Endometrium	Landrace×Yorkshire×Duroc	24076467	0.9335
63	PRJNA451428	SRR7056592	Endometrium	Landrace×Yorkshire×Duroc	40483618	0.9312
64	PRJNA451428	SRR7056593	Endometrium	Landrace×Yorkshire×Duroc	47096010	0.9206
65	PRJNA451428	SRR7056594	Endometrium	Landrace×Yorkshire×Duroc	24940562	0.8624
66	PRJNA451428	SRR7056595	Endometrium	Landrace×Yorkshire×Duroc	30795578	0.9271
67	PRJNA451428	SRR7056596	Endometrium	Landrace×Yorkshire×Duroc	23597886	0.9334
68	PRJNA451428	SRR7056597	Endometrium	Landrace×Yorkshire×Duroc	26957747	0.9286
69	PRJNA451428	SRR7056598	Endometrium	Landrace×Yorkshire×Duroc	21676454	0.9339
70	PRJNA451428	SRR7056599	Endometrium	Landrace×Yorkshire×Duroc	29486528	0.9343
71	PRJNA451428	SRR7056600	Endometrium	Landrace×Yorkshire×Duroc	23078703	0.932
72	PRJNA451428	SRR7056601	Endometrium	Landrace×Yorkshire×Duroc	26214850	0.9356
73	PRJNA451428	SRR7056602	Endometrium	Landrace×Yorkshire×Duroc	26360292	0.9331
74	PRJNA451428	SRR7056603	Endometrium	Landrace×Yorkshire×Duroc	17590952	0.9238
75	PRJNA451428	SRR7056604	Endometrium	Landrace×Yorkshire×Duroc	27210775	0.9247
76	PRJNA490325	SRR7876074	Endometrium	Camborough x PIC	14059651	0.9438
77	PRJNA490325	SRR7876075	Endometrium	Camborough x PIC	15303059	0.9359
78	PRJNA490325	SRR7876082	Endometrium	Camborough x PIC	12773047	0.9065
79	PRJNA490325	SRR7876083	Endometrium	Camborough x PIC	12666269	0.9151
80	PRJNA490325	SRR7876086	Endometrium	Camborough x PIC	12300194	0.9339
81	PRJNA490325	SRR7876087	Endometrium	Camborough x PIC	16377578	0.9445
82	PRJNA490325	SRR7876106	Endometrium	Camborough x PIC	13340821	0.9382
83	PRJNA490325	SRR7876107	Endometrium	Camborough x PIC	14563233	0.943
84	PRJNA490325	SRR7876126	Endometrium	Camborough x PIC	14806243	0.939
85	PRJNA490325	SRR7876127	Endometrium	Camborough x PIC	18927296	0.9263
86	PRJNA490325	SRR7876078	Endometrium	Camborough x PIC	15136201	0.9351
87	PRJNA490325	SRR7876079	Endometrium	Camborough x PIC	11264810	0.9287
88	PRJNA490325	SRR7876090	Endometrium	Camborough x PIC	13115739	0.9323
89	PRJNA490325	SRR7876091	Endometrium	Camborough x PIC	15612366	0.9399
90	PRJNA490325	SRR7876094	Endometrium	Camborough x PIC	9786897	0.9408
91	PRJNA490325	SRR7876095	Endometrium	Camborough x PIC	14980790	0.9429
92	PRJNA490325	SRR7876096	Endometrium	Camborough x PIC	16707367	0.9425
93	PRJNA490325	SRR7876097	Endometrium	Camborough x PIC	15981271	0.9428
94	PRJNA490325	SRR7876102	Endometrium	Camborough x PIC	15341886	0.9385
95	PRJNA490325	SRR7876103	Endometrium	Camborough x PIC	12859123	0.9184
96	PRJNA490325	SRR7876108	Endometrium	Camborough x PIC	14416763	0.9473
97	PRJNA490325	SRR7876111	Endometrium	Camborough x PIC	14818071	0.9425
98	PRJNA490325	SRR7876112	Endometrium	Camborough x PIC	12626322	0.9374
99	PRJNA490325	SRR7876113	Endometrium	Camborough x PIC	11162165	0.9349
100	PRJNA490325	SRR7876116	Endometrium	Camborough x PIC	15217315	0.934
101	PRJNA490325	SRR7876117	Endometrium	Camborough x PIC	13164541	0.929
102	PRJNA490325	SRR7876123	Endometrium	Camborough x PIC	14389729	0.9372
103	PRJNA490325	SRR7876124	Endometrium	Camborough x PIC	15453775	0.9342
104	PRJNA490325	SRR7876130	Endometrium	Camborough x PIC	15302266	0.9218
105	PRJNA490325	SRR7876131	Endometrium	Camborough x PIC	12376957	0.9232
106	PRJNA490325	SRR7876134	Endometrium	Camborough x PIC	13384900	0.9276
107	PRJNA490325	SRR7876135	Endometrium	Camborough x PIC	12466704	0.9104
108	PRJNA507985	SRR8271966	Endometrium	German Landrace	9573180	0.7492
109	PRJNA507985	SRR8271967	Endometrium	German Landrace	7889558	0.7029
110	PRJNA507985	SRR8271968	Endometrium	German Landrace	8694146	0.7009
111	PRJNA507985	SRR8271969	Endometrium	German Landrace	10636960	0.7172
112	PRJNA507985	SRR8271970	Endometrium	German Landrace	14697258	0.6645
113	PRJNA507985	SRR8271971	Endometrium	German Landrace	9186237	0.7092
114	PRJNA507985	SRR8271972	Endometrium	German Landrace	8709818	0.6955
115	PRJNA507985	SRR8271973	Endometrium	German Landrace	8433551	0.6679
116	PRJNA507985	SRR8271974	Endometrium	German Landrace	13780507	0.73
117	PRJNA507985	SRR8271975	Endometrium	German Landrace	8148986	0.7395
118	PRJNA507985	SRR8271976	Endometrium	German Landrace	18611467	0.7049
119	PRJNA507985	SRR8271977	Endometrium	German Landrace	7849053	0.6948
120	PRJNA507985	SRR8271978	Endometrium	German Landrace	14938109	0.7009
121	PRJNA507985	SRR8271979	Endometrium	German Landrace	9775535	0.7451
122	PRJNA507985	SRR8271980	Endometrium	German Landrace	8926445	0.6683
123	PRJEB50034	ERR7996895	Endometrium	Polish Landrace x Polish Large White	22302953	0.8356
124	PRJEB50034	ERR7996896	Endometrium	Polish Landrace x Polish Large White	14978368	0.7745
125	PRJEB50034	ERR7996897	Endometrium	Polish Landrace x Polish Large White	18588367	0.8326
126	PRJNA186961	SRR651716	Endometrium	German Landrace × Piétrain	17327438	0.8769
127	PRJNA186961	SRR651718	Endometrium	German Landrace × Piétrain	11498177	0.8957
128	PRJNA186961	SRR651719	Endometrium	German Landrace × Piétrain	13176072	0.8688
129	PRJNA186961	SRR651720	Endometrium	German Landrace × Piétrain	14053741	0.9161
130	PRJNA212016	SRR934627	Endometrium	German Landrace × Piétrain	33171338	0.9534
131	PRJNA212016	SRR934628	Endometrium	German Landrace × Piétrain	33964073	0.9541
132	PRJNA212016	SRR934629	Endometrium	German Landrace × Piétrain	31960831	0.9537
133	PRJNA212016	SRR934630	Endometrium	German Landrace × Piétrain	33551836	0.9432
134	PRJEB23685	ERR2206824	Endometrium	German Landrace	8946955	0.7916
135	PRJEB23685	ERR2206832	Endometrium	German Landrace	9257303	0.812
136	PRJEB23685	ERR2206833	Endometrium	German Landrace	10124366	0.8201
137	PRJEB23685	ERR2206834	Endometrium	German Landrace	9739240	0.8324
138	PRJNA393735	SRR5816159	Endometrium	Meishan	44819741	0.909
139	PRJNA393735	SRR5816230	Endometrium	Meishan	50752891	0.9043
140	PRJNA393735	SRR5816232	Endometrium	Meishan	50638339	0.9186
141	PRJNA393735	SRR5816354	Endometrium	Meishan	35343375	0.7919
142	PRJNA393735	SRR5816356	Endometrium	Meishan	35983095	0.7515
143	PRJNA393735	SRR5816358	Endometrium	Meishan	39598307	0.7726
144	PRJNA431357	SRR6505890	Endometrium	German Landrace×Piétrain	15946421	0.694
145	PRJNA431357	SRR6505894	Endometrium	German Landrace×Piétrain	14913036	0.7133
146	PRJNA431357	SRR6505896	Endometrium	German Landrace×Piétrain	16141213	0.6873
147	PRJNA431357	SRR6505902	Endometrium	German Landrace×Piétrain	10729511	0.6859
148	PRJNA431357	SRR6505904	Endometrium	German Landrace×Piétrain	17742323	0.7176
149	PRJNA431357	SRR6505906	Endometrium	German Landrace×Piétrain	17246714	0.7979
150	PRJNA431357	SRR6505910	Endometrium	German Landrace×Piétrain	10400164	0.7249
151	PRJNA427706	SRR6425075	Endometrium	Landrace × Yorkshire	16621389	0.9656
152	PRJNA427706	SRR6425076	Endometrium	Landrace × Yorkshire	16894872	0.9721
153	PRJNA427706	SRR6425077	Endometrium	Landrace × Yorkshire	17494294	0.9714
154	PRJNA427706	SRR6425084	Endometrium	Landrace × Yorkshire	19063680	0.9669
155	PRJNA427706	SRR6425085	Endometrium	Landrace × Yorkshire	16062750	0.9699
156	PRJNA427706	SRR6425086	Endometrium	Landrace × Yorkshire	16228420	0.9689
157	PRJNA427706	SRR6425092	Endometrium	Landrace × Yorkshire	16066960	0.9696
158	PRJNA427706	SRR6425093	Endometrium	Landrace × Yorkshire	18751339	0.9695
159	PRJNA427706	SRR6425094	Endometrium	Landrace × Yorkshire	18994202	0.9718
160	PRJNA427706	SRR6425100	Endometrium	Landrace × Yorkshire	17019585	0.9667
161	PRJNA427706	SRR6425101	Endometrium	Landrace × Yorkshire	17930708	0.9656
162	PRJNA427706	SRR6425102	Endometrium	Landrace × Yorkshire	17313646	0.9677
163	PRJNA427706	SRR6425109	Endometrium	Landrace × Yorkshire	20723291	0.9631
164	PRJNA427706	SRR6425110	Endometrium	Landrace × Yorkshire	16540460	0.9657
165	PRJNA427706	SRR6425111	Endometrium	Landrace × Yorkshire	17902929	0.9678
166	PRJNA427706	SRR6425112	Endometrium	Landrace × Yorkshire	17231354	0.9659
167	PRJNA427706	SRR6425121	Endometrium	Landrace × Yorkshire	18000713	0.9664
168	PRJNA427706	SRR6425122	Endometrium	Landrace × Yorkshire	18839072	0.9597
169	PRJNA427706	SRR6425123	Endometrium	Landrace × Yorkshire	19708988	0.9654
170	PRJNA427706	SRR6425124	Endometrium	Landrace × Yorkshire	20813939	0.968
171	PRJNA427706	SRR6425133	Endometrium	Landrace × Yorkshire	16109160	0.9719
172	PRJNA427706	SRR6425134	Endometrium	Landrace × Yorkshire	19297026	0.9717
173	PRJNA427706	SRR6425135	Endometrium	Landrace × Yorkshire	19225855	0.9702
174	PRJNA415809	SRR6217849	Endometrium	Duroc x (Landrace x Yorkshire)	26717099	0.9478
175	PRJNA415809	SRR6217850	Endometrium	Duroc x (Landrace x Yorkshire)	26464857	0.9506
176	PRJNA415809	SRR6217851	Endometrium	Duroc x (Landrace x Yorkshire)	24561673	0.947
177	PRJEB37538	ERR3991149	Endometrium	Pietrain × Duroc	46925244	0.9023
178	PRJEB37538	ERR3991150	Endometrium	Pietrain × Duroc	31809884	0.7321
179	PRJEB37538	ERR3991151	Endometrium	Pietrain × Duroc	30884657	0.7547
180	PRJNA186961	SRR651712	Endometrium	German Landrace × Piétrain	15070772	0.9054
181	PRJNA186961	SRR651713	Endometrium	German Landrace × Piétrain	18091219	0.9193
182	PRJNA186961	SRR651714	Endometrium	German Landrace × Piétrain	18339526	0.8755
183	PRJNA186961	SRR651715	Endometrium	German Landrace × Piétrain	17570209	0.9167
184	PRJNA212016	SRR934623	Endometrium	German Landrace × Piétrain	30516394	0.9527
185	PRJNA212016	SRR934624	Endometrium	German Landrace × Piétrain	31656050	0.9501
186	PRJNA212016	SRR934625	Endometrium	German Landrace × Piétrain	30654001	0.9383
187	PRJNA212016	SRR934626	Endometrium	German Landrace × Piétrain	29408096	0.9529
188	PRJNA507985	SRR8271950	Endometrium	German Landrace	8763598	0.7502
189	PRJNA507985	SRR8271951	Endometrium	German Landrace	8923458	0.6617
190	PRJNA507985	SRR8271952	Endometrium	German Landrace	8880856	0.6624
191	PRJNA507985	SRR8271953	Endometrium	German Landrace	8053264	0.7174
192	PRJNA507985	SRR8271954	Endometrium	German Landrace	9949343	0.6717
193	PRJNA507985	SRR8271955	Endometrium	German Landrace	8874951	0.6808
194	PRJNA507985	SRR8271956	Endometrium	German Landrace	9488558	0.6543
195	PRJNA507985	SRR8271957	Endometrium	German Landrace	10431518	0.7811
196	PRJNA507985	SRR8271958	Endometrium	German Landrace	8302502	0.6646
197	PRJNA507985	SRR8271959	Endometrium	German Landrace	10997765	0.704
198	PRJNA507985	SRR8271960	Endometrium	German Landrace	8141277	0.6541
199	PRJNA507985	SRR8271961	Endometrium	German Landrace	16528328	0.7896
200	PRJNA507985	SRR8271962	Endometrium	German Landrace	16710796	0.7496
201	PRJNA507985	SRR8271963	Endometrium	German Landrace	12071322	0.7231
202	PRJNA507985	SRR8271964	Endometrium	German Landrace	9039186	0.7028
203	PRJNA507985	SRR8271965	Endometrium	German Landrace	20300186	0.7393
204	WU	MS1	Endometrium	Meishan	18709188	0.9418
205	WU	MS2	Endometrium	Meishan	18256517	0.9379
206	WU	MS3	Endometrium	Meishan	16038847	0.921
207	WU	DR1	Endometrium	Duroc	20258467	0.8972
208	WU	DR2	Endometrium	Duroc	20632012	0.8951
209	WU	DR3	Endometrium	Duroc	20344558	0.8743
210	WU	DR49D1E	Endometrium	Duroc	16323996	0.8884
211	WU	DR49D2E	Endometrium	Duroc	18964652	0.8892
212	WU	DR49D3E	Endometrium	Duroc	14576789	0.8915
213	WU	MS72D1E	Endometrium	Meishan	15172283	0.8804
214	WU	MS72D2E	Endometrium	Meishan	13355890	0.8615
215	WU	MS72D3E	Endometrium	Meishan	15970727	0.8938
216	WU	DR72D1E	Endometrium	Duroc	21507999	0.8882
217	WU	DR72D2E	Endometrium	Duroc	21794917	0.8791
218	WU	DR72D3E	Endometrium	Duroc	18444685	0.8957

## Sheet: Ovary
	BioProject	Run	Tissue	Breed	Mapping Rate
1	PRJNA297376	SRR2537252	Ovary	Meishan	0.9281
2	PRJNA297376	SRR2537253	Ovary	Meishan	0.9441
3	PRJNA297376	SRR2537254	Ovary	Meishan	0.9434
4	PRJNA297376	SRR2537255	Ovary	Meishan	0.9238
5	PRJNA297376	SRR2537256	Ovary	Meishan	0.9348
6	PRJNA297376	SRR2537257	Ovary	Meishan	0.9275
7	PRJNA283575	SRR2016644	Ovary	Yorkshire	0.9509
8	PRJNA283575	SRR2029398	Ovary	Yorkshire	0.9512
9	PRJNA283575	SRR2029399	Ovary	Yorkshire	0.9485
10	PRJNA416432	SRR6236876	Ovary	Yorkshire	0.8376
11	PRJNA416432	SRR6236879	Ovary	Yorkshire	0.8566
12	PRJNA416432	SRR6236881	Ovary	Yorkshire	0.8598
13	PRJNA416432	SRR6236882	Ovary	Yorkshire	0.9611
14	PRJNA416432	SRR6236888	Ovary	Yorkshire	0.9581
15	PRJNA416432	SRR6236889	Ovary	Yorkshire	0.9609
16	PRJNA983217	SRR24905690	Ovary	Unknown	0.9108
17	PRJNA983217	SRR24905692	Ovary	Unknown	0.929
18	PRJNA983217	SRR24905705	Ovary	Unknown	0.9181
19	PRJNA983217	SRR24905706	Ovary	Unknown	0.91
20	PRJNA983217	SRR24905707	Ovary	Unknown	0.9195
21	PRJNA983217	SRR24905708	Ovary	Unknown	0.921
22	PRJNA983217	SRR24905709	Ovary	Unknown	0.9119
23	PRJNA983217	SRR24905710	Ovary	Unknown	0.9279
24	PRJNA983217	SRR24905711	Ovary	Unknown	0.9456
25	PRJNA983217	SRR24905712	Ovary	Unknown	0.8954
26	PRJNA983217	SRR24905713	Ovary	Unknown	0.9546
27	PRJNA983217	SRR24905714	Ovary	Unknown	0.9003
28	PRJNA983217	SRR24905716	Ovary	Unknown	0.9242
29	PRJNA983217	SRR24905718	Ovary	Unknown	0.9287
30	PRJNA983217	SRR24905720	Ovary	Unknown	0.9218
31	PRJNA983217	SRR24905721	Ovary	Unknown	0.937
32	PRJNA553341	SRR9657880	Ovary	Large White	0.9266
33	PRJNA553341	SRR9657881	Ovary	Large White	0.9171
34	PRJNA553341	SRR9657882	Ovary	Large White	0.9326
35	PRJNA553341	SRR9657883	Ovary	Large White	0.938
36	PRJNA553341	SRR9657884	Ovary	Large White	0.9156
37	PRJNA553341	SRR9657885	Ovary	Large White	0.9273
38	PRJNA553341	SRR9657886	Ovary	Large White	0.9321
39	PRJNA553341	SRR9657887	Ovary	Large White	0.9103
40	PRJNA553341	SRR9657888	Ovary	Large White	0.921
41	PRJNA553341	SRR9657889	Ovary	Large White	0.9187
42	PRJNA553341	SRR9657890	Ovary	Large White	0.9394
43	PRJNA553341	SRR9657891	Ovary	Large White	0.934
44	PRJNA553341	SRR9657892	Ovary	Large White	0.9151
45	PRJNA553341	SRR9657893	Ovary	Large White	0.9236
46	PRJNA553341	SRR9657894	Ovary	Large White	0.9218
47	PRJNA427706	SRR6425078	Ovary	Landrace × Yorkshire	0.9708
48	PRJNA427706	SRR6425079	Ovary	Landrace × Yorkshire	0.9692
49	PRJNA427706	SRR6425080	Ovary	Landrace × Yorkshire	0.9686
50	PRJNA427706	SRR6425087	Ovary	Landrace × Yorkshire	0.9693
51	PRJNA427706	SRR6425088	Ovary	Landrace × Yorkshire	0.9698
52	PRJNA427706	SRR6425095	Ovary	Landrace × Yorkshire	0.9698
53	PRJNA427706	SRR6425096	Ovary	Landrace × Yorkshire	0.965
54	PRJNA427706	SRR6425097	Ovary	Landrace × Yorkshire	0.9656
55	PRJNA427706	SRR6425103	Ovary	Landrace × Yorkshire	0.9658
56	PRJNA427706	SRR6425104	Ovary	Landrace × Yorkshire	0.9637
57	PRJNA427706	SRR6425105	Ovary	Landrace × Yorkshire	0.9671
58	PRJNA427706	SRR6425113	Ovary	Landrace × Yorkshire	0.9673
59	PRJNA427706	SRR6425114	Ovary	Landrace × Yorkshire	0.959
60	PRJNA427706	SRR6425115	Ovary	Landrace × Yorkshire	0.9641
61	PRJNA427706	SRR6425116	Ovary	Landrace × Yorkshire	0.9651
62	PRJNA427706	SRR6425125	Ovary	Landrace × Yorkshire	0.966
63	PRJNA427706	SRR6425126	Ovary	Landrace × Yorkshire	0.9673
64	PRJNA427706	SRR6425127	Ovary	Landrace × Yorkshire	0.9663
65	PRJNA427706	SRR6425128	Ovary	Landrace × Yorkshire	0.9693
66	PRJNA427706	SRR6425136	Ovary	Landrace × Yorkshire	0.9684
67	PRJNA427706	SRR6425137	Ovary	Landrace × Yorkshire	0.9696
68	PRJNA427706	SRR6425138	Ovary	Landrace × Yorkshire	0.9725
69	PRJNA312567	SRR3178395	Ovary	Erhualian	0.9359
70	PRJNA312567	SRR3178395	Ovary	Erhualian	0.9342
71	PRJNA312567	SRR3178395	Ovary	Erhualian	0.9308
72	PRJNA312567	SRR3178395	Ovary	Erhualian	0.9393
73	PRJNA312567	SRR3178395	Ovary	Erhualian	0.9383
74	PRJNA312567	SRR3178395	Ovary	Erhualian	0.936
75	WU	DR49D1O	Ovary	Duroc	0.9072
76	WU	DR49D2O	Ovary	Duroc	0.9171
77	WU	MS72D1O	Ovary	Meishan	0.8751
78	WU	MS72D2O	Ovary	Meishan	0.8915

## Sheet: Placenta
	BioProject	Run	Tissue	Breed	Mapping rate
1	PRJNA490325	SRR7876076	Placenta	Camborough x PIC	0.9383
2	PRJNA490325	SRR7876077	Placenta	Camborough x PIC	0.9464
3	PRJNA490325	SRR7876088	Placenta	Camborough x PIC	0.923
4	PRJNA490325	SRR7876089	Placenta	Camborough x PIC	0.9298
5	PRJNA490325	SRR7876100	Placenta	Camborough x PIC	0.9152
6	PRJNA490325	SRR7876101	Placenta	Camborough x PIC	0.9325
7	PRJNA490325	SRR7876120	Placenta	Camborough x PIC	0.9276
8	PRJNA490325	SRR7876128	Placenta	Camborough x PIC	0.9207
9	PRJNA490325	SRR7876129	Placenta	Camborough x PIC	0.9198
10	PRJNA490325	SRR7876072	Placenta	Camborough x PIC	0.928
11	PRJNA490325	SRR7876073	Placenta	Camborough x PIC	0.9409
12	PRJNA490325	SRR7876080	Placenta	Camborough x PIC	0.9168
13	PRJNA490325	SRR7876081	Placenta	Camborough x PIC	0.9162
14	PRJNA490325	SRR7876084	Placenta	Camborough x PIC	0.9256
15	PRJNA490325	SRR7876085	Placenta	Camborough x PIC	0.9212
16	PRJNA490325	SRR7876092	Placenta	Camborough x PIC	0.9329
17	PRJNA490325	SRR7876093	Placenta	Camborough x PIC	0.911
18	PRJNA490325	SRR7876098	Placenta	Camborough x PIC	0.9397
19	PRJNA490325	SRR7876099	Placenta	Camborough x PIC	0.9253
20	PRJNA490325	SRR7876104	Placenta	Camborough x PIC	0.9303
21	PRJNA490325	SRR7876105	Placenta	Camborough x PIC	0.9326
22	PRJNA490325	SRR7876109	Placenta	Camborough x PIC	0.9238
23	PRJNA490325	SRR7876110	Placenta	Camborough x PIC	0.8939
24	PRJNA490325	SRR7876114	Placenta	Camborough x PIC	0.9217
25	PRJNA490325	SRR7876115	Placenta	Camborough x PIC	0.9175
26	PRJNA490325	SRR7876118	Placenta	Camborough x PIC	0.9198
27	PRJNA490325	SRR7876119	Placenta	Camborough x PIC	0.9192
28	PRJNA490325	SRR7876121	Placenta	Camborough x PIC	0.9329
29	PRJNA490325	SRR7876122	Placenta	Camborough x PIC	0.9279
30	PRJNA490325	SRR7876132	Placenta	Camborough x PIC	0.9222
31	PRJNA490325	SRR7876133	Placenta	Camborough x PIC	0.9262
32	PRJNA482029	SRR7549158	Placenta	Duroc	0.94
33	PRJNA482029	SRR7549159	Placenta	Duroc	0.9393
34	PRJNA482029	SRR7549160	Placenta	Duroc	0.9402
35	PRJNA482029	SRR7549161	Placenta	Duroc	0.8938
36	PRJNA482029	SRR7549162	Placenta	Duroc	0.8919
37	PRJNA482029	SRR7549163	Placenta	Duroc	0.9149
38	PRJNA482029	SRR7549164	Placenta	Duroc	0.9217
39	PRJNA482029	SRR7549165	Placenta	Duroc	0.855
40	WU	DR49D1P	Placenta	Duroc	0.8745
41	WU	DR49D2P	Placenta	Duroc	0.8806
42	WU	DR72D1P	Placenta	Duroc	0.8707
43	WU	MS72D1P	Placenta	Meishan	0.8804
44	WU	MS72D2P	Placenta	Meishan	0.8813
45	WU	MS72D3P	Placenta	Meishan	0.8565
